# Supplementary material for: Proton Pump Inhibitor Use Following Esophageal Variceal Ligation and Its Impact on Clinical Outcomes: Real-World Data from the TriNetX Global Collaborative Network
Source: Diagnostics (Basel). 2025 Jun 28;15(13):1653. doi: 10.3390/diagnostics15131653 (PMC12248837; doi:10.3390/diagnostics15131653)
Supplement: Supplementary file 1 [file diagnostics-15-01653-s001.zip]

Archive with 1 entries (1 files):
- diagnostics-3661575-supplementary.pdf
